# Supplementary material for: Spatial structure arising from neighbour-dependent bias in collective cell movement
Source: PeerJ. 2016 Feb 15;4:e1689. doi: 10.7717/peerj.1689 (PMC4756733; doi:10.7717/peerj.1689)
Supplement: Supplemental Information 1 — Time-lapse images of moving 3T3 fibroblast cells were captured, over a period of 12 h at 3 h intervals, using a light microscope and Eclipse TIS software at 100× magnification. Cell locations in each image were manually determined by superimposing markers onto cells and recording the Cartesian coordinates of markers using ImageJ image analysis software. [file peerj-04-1689-s003.zip]

Archive with 32 entries (32 files):
- Supplemental_data/SupplementalFigS10.jpg
- Supplemental_data/SupplementalFigS11.jpg
- Supplemental_data/SupplementalFigS12.jpg
- Supplemental_data/SupplementalFigS13.jpg
- Supplemental_data/SupplementalFigS14.jpg
- Supplemental_data/SupplementalFigS15.jpg
- Supplemental_data/SupplementalFigS16.jpg
- Supplemental_data/SupplementalFigS17.jpg
- Supplemental_data/SupplementalFigS18.jpg
- Supplemental_data/SupplementalFigS19.jpg
- Supplemental_data/SupplementalFigS20.jpg
- Supplemental_data/SupplementalFigS21.jpg
- Supplemental_data/SupplementalFigS22.jpg
- Supplemental_data/SupplementalFigS23.jpg
- Supplemental_data/SupplementalFigS24.jpg
- Supplemental_data/SupplementalFigS25.jpg
- Supplemental_data/SupplementalFigS26.jpg
- Supplemental_data/SupplementalFigS27.jpg
- Supplemental_data/SupplementalFigS28.jpg
- Supplemental_data/SupplementalFigS29.jpg
- Supplemental_data/SupplementalFigS3.jpg
- Supplemental_data/SupplementalFigS30.jpg
- Supplemental_data/SupplementalFigS31.jpg
- Supplemental_data/SupplementalFigS32.jpg
- Supplemental_data/SupplementalFigS4.jpg
- Supplemental_data/SupplementalFigS5.jpg
- Supplemental_data/SupplementalFigS6.jpg
- Supplemental_data/SupplementalFigS7.jpg
- Supplemental_data/SupplementalFigS8.jpg
- Supplemental_data/SupplementalFigS9.jpg
- Supplemental_data/SupplementalTableS1.xlsx
- Supplemental_data/Thumbs.db
