# Supplementary material for: Spatial structure arising from neighbour-dependent bias in collective cell movement
Source: PeerJ. 2016 Feb 15;4:e1689. doi: 10.7717/peerj.1689 (PMC4756733; doi:10.7717/peerj.1689)
Supplement: Supplemental Information 1 — Time-lapse images of moving 3T3 fibroblast cells were captured, over a period of 12 h at 3 h intervals, using a light microscope and Eclipse TIS software at 100× magnification. Cell locations in each image were manually determined by superimposing markers onto cells and recording the Cartesian coordinates of markers using ImageJ image analysis software. [file peerj-04-1689-s003.zip › Supplemental_data/SupplementalTableS1.xlsx]

## Sheet: Summary
Cartesian coordinates for cell locations in experimental images of dimensions 4500 μm x 450 μm. Coordinates recorded using ImageJ image analysis software by manually superimposing markers onto cells in image. Bottom-left corner of image has coordinates (0,0). Coordinates measured in pixels. Scale: 77 pixels in 100 μm.
Time Point	Initial Density	Repeat	Number of cells	Raw Image	PCF (SupplementalFigS1 or S2)
1	20,000 cells/ml	1	220	SupplementalFigS3.jpg	S1_A
		2	114	SupplementalFigS4.jpg	S1_B
		3	80	SupplementalFigS5.jpg	S1_C
	30,000 cells/ml	1	289	SupplementalFigS6.jpg	S2_A
		2	211	SupplementalFigS7.jpg	S2_B
		3	178	SupplementalFigS8.jpg	S2_C
2	20,000 cells/ml	1	228	SupplementalFigS9.jpg	S1_D
		2	123	SupplementalFigS10.jpg	S1_E
		3	95	SupplementalFigS11.jpg	S1_F
	30,000 cells/ml	1	290	SupplementalFigS12.jpg	S2_D
		2	208	SupplementalFigS13.jpg	S2_E
		3	182	SupplementalFigS14.jpg	S2_F
3	20,000 cells/ml	1	229	SupplementalFigS15.jpg	S1_G
		2	118	SupplementalFigS16.jpg	S1_H
		3	90	SupplementalFigS17.jpg	S1_I
	30,000 cells/ml	1	286	SupplementalFigS18.jpg	S2_G
		2	207	SupplementalFigS19.jpg	S2_H
		3	180	SupplementalFigS20.jpg	S2_I
4	20,000 cells/ml	1	235	SupplementalFigS21.jpg	S1_J
		2	125	SupplementalFigS22.jpg	S1_K
		3	88	SupplementalFigS23.jpg	S1_L
	30,000 cells/ml	1	290	SupplementalFigS24.jpg	S2_J
		2	222	SupplementalFigS25.jpg	S2_K
		3	185	SupplementalFigS26.jpg	S2_L
5	20,000 cells/ml	1	235	SupplementalFigS27.jpg	S1_M
		2	123	SupplementalFigS28.jpg	S1_N
		3	92	SupplementalFigS29.jpg	S1_O
	30,000 cells/ml	1	318	SupplementalFigS30.jpg	S2_M
		2	245	SupplementalFigS31.jpg	S2_N
		3	201	SupplementalFigS32.jpg	S2_O

## Sheet: SupplementalFigS3
X (pixels)	Y (pixels)
15	290
46	245
26	14
93	47
172	132
210	168
111	303
222	314
267	281
322	250
364	248
298	158
360	118
428	216
429	110
430	86
460	0
521	23
538	51
570	116
563	144
632	274
658	223
694	254
734	220
704	135
731	80
764	32
818	33
820	6
790	128
811	223
843	156
865	225
886	190
923	232
1008	305
1050	208
1086	320
1119	288
875	89
922	30
976	86
1006	5
1109	55
1114	148
1139	120
156	0
1122	23
1154	54
1188	312
1219	222
1270	278
1324	290
1319	344
1438	249
1418	290
1396	273
1382	207
1272	113
1360	76
1466	88
1340	2
1283	54
1496	20
1290	221
1512	303
1547	205
1531	168
1596	338
1664	301
1708	272
1672	214
1620	225
1585	183
1612	157
1607	132
1587	102
1613	88
1611	59
1508	133
1548	50
1664	153
1660	118
1560	88
1547	10
1653	50
1728	176
1688	68
1691	107
1728	70
1720	46
1751	88
1748	121
1757	209
1742	250
1756	290
1779	163
1775	8
1779	51
1785	99
1813	97
1804	138
1814	173
1841	168
1848	22
1797	289
1637	1
1820	309
1845	247
1841	216
1877	177
1867	150
1862	103
1889	25
1816	4
1881	333
1915	195
1922	156
1897	140
1884	48
1872	79
1844	79
1941	131
1986	77
1965	24
2005	101
1970	152
1970	226
2032	44
2041	142
2035	210
2028	261
1990	301
1958	342
2101	301
2135	255
2069	285
2057	265
2066	242
2095	256
2098	206
2076	186
2083	132
2057	95
2096	99
2125	85
2100	62
2152	109
2073	49
2173	17
2165	170
2197	232
2198	194
2215	304
2243	320
2267	233
2223	133
2277	81
2243	17
2221	65
2271	5
2355	14
2331	68
2326	110
2275	145
2243	196
2237	222
2282	304
2346	340
2378	280
2354	230
2295	193
2306	166
2343	144
2363	161
2370	101
2397	132
2435	178
2451	201
2449	133
2478	45
2507	57
2443	2
2489	342
2393	192
2515	248
2506	217
2573	265
2609	337
2537	162
2501	102
2574	62
2618	209
2565	176
2622	256
2621	280
2683	178
2697	98
2690	52
2771	124
2762	161
2698	146
2765	292
2825	256
2769	338
2771	221
2798	192
2878	58
3129	68
3039	290
3062	266
3042	73
3179	176
3299	314
3351	296
3191	270
3233	58
3246	148
3450	329

## Sheet: SupplementalFigS4
X (pixels)	Y (pixels)
9	33
8	133
80	208
45	337
148	201
197	188
262	225
341	164
406	205
510	188
462	117
401	262
413	318
301	338
601	312
689	232
777	134
802	145
764	226
816	236
862	281
962	304
953	157
976	132
998	169
1066	152
1074	180
954	9
1124	209
1282	285
1308	246
1266	130
1301	65
1374	41
1444	30
1429	142
1429	252
1493	214
1408	82
1430	61
1433	89
1520	74
1541	162
1580	136
1500	330
1513	317
1656	249
1676	197
1594	105
1525	22
1576	44
1662	173
1718	205
1741	245
1776	273
1662	104
1733	89
1596	82
1800	201
1858	332
1324	340
1900	80
1906	116
1952	172
1974	246
1989	314
2040	134
2044	205
2133	208
2118	181
2046	272
2172	269
2168	342
2024	40
2157	42
2092	109
2140	110
2197	108
2228	48
2232	161
2308	192
2052	230
2366	30
2431	31
2370	123
2422	143
2469	169
2495	83
2529	258
2599	53
2674	58
2703	341
2818	249
2797	161
2878	146
2829	318
2627	307
2962	327
3026	311
2997	254
3042	191
3034	110
3125	111
3017	11
3114	158
3135	194
3097	215
3250	209
3329	102
3383	119
3445	129
3446	199
1993	2
3443	277

## Sheet: SupplementalFigS5
X (pixels)	Y (pixels)
21	171
22	325
157	301
209	310
353	61
353	30
472	5
533	135
574	243
538	297
881	322
1013	75
992	6
1100	126
1154	162
1097	331
1272	297
1229	173
1237	91
1262	121
1410	181
1416	129
1444	106
1396	289
1428	325
1516	299
1557	206
1540	158
1488	155
1501	22
1441	15
1580	31
1578	82
1644	51
1721	186
1630	282
1606	315
1718	329
1818	335
1937	317
1930	195
1921	167
1886	125
1874	38
1956	122
2002	109
2069	85
2162	242
2338	78
1686	241
1836	204
2421	117
2418	164
2417	221
2418	332
2438	313
2505	256
2478	36
2637	293
2801	273
2800	174
2744	165
2793	92
2773	34
2752	5
2921	218
2949	190
2977	268
3038	320
3186	169
3226	140
3210	34
3320	214
3162	264
3182	301
3278	336
3357	336
3425	238
3457	116
3461	301

## Sheet: SupplementalFigS6
X (pixels)	Y (pixels)
22	48
102	58
17	138
137	178
145	302
41	296
8	337
253	213
318	249
346	154
257	86
202	37
252	46
329	18
401	193
436	170
402	80
390	6
518	14
518	50
545	136
486	194
476	270
525	278
577	277
606	245
617	213
605	98
630	84
616	34
637	6
720	104
706	165
636	301
658	313
605	341
682	340
728	4
764	34
764	92
764	157
733	214
780	241
878	148
864	192
884	233
825	198
986	282
882	305
880	341
957	117
885	9
841	1
922	21
990	1
1029	69
981	52
1057	104
1078	145
1033	217
1094	200
1110	232
1129	208
1082	334
1245	280
1290	301
1217	185
1209	150
1161	121
1125	118
1126	42
1076	13
1156	13
1204	32
1182	64
1226	50
1250	66
1209	117
1256	17
1217	4
1388	13
1328	48
1356	112
1318	193
1368	340
1390	270
1457	189
1430	146
1414	98
1465	41
1536	2
1537	84
1565	64
1585	21
1601	42
1556	132
1494	244
1461	318
1520	296
1505	328
1569	302
1556	212
1614	110
1645	198
1628	261
1630	302
1617	328
1666	326
1693	256
1704	198
1777	206
1740	152
1689	137
1660	72
1624	85
1712	93
1758	93
1732	36
1686	8
1756	4
1801	5
1749	340
1828	290
1864	274
1912	166
1809	120
1829	105
1853	68
1825	33
1797	80
1861	10
1905	13
1937	45
1970	17
1993	88
1912	118
1993	192
2002	145
1938	202
1937	234
1902	281
1946	264
1964	336
2030	290
2040	254
2009	230
2040	198
2050	180
2072	190
2085	162
2033	142
2082	258
2112	317
2144	294
2156	320
2070	93
2085	30
2034	4
2116	36
2158	42
2076	48
2132	84
2200	74
2249	49
2205	12
2174	152
2213	141
2166	197
2202	285
2210	328
2192	226
2276	236
2255	173
2304	177
2266	118
2267	72
2287	86
2258	8
2300	12
2331	6
2358	236
2350	181
2290	288
2268	338
2323	308
2236	269
2378	288
2424	297
2424	260
2454	238
2468	280
2494	321
2508	268
2406	88
2439	89
2470	69
2531	124
2351	6
2400	9
2436	157
2414	140
2547	296
2566	240
2550	184
2156	98
2614	318
2635	270
2623	233
2607	224
2655	210
2688	150
2699	80
2727	106
2638	88
2598	142
2551	17
2382	54
2596	70
2634	45
2682	13
2731	237
2702	289
2660	336
2734	340
2795	304
2774	281
2842	293
2844	228
2784	232
2826	173
2826	116
2820	74
2867	120
2779	44
2886	50
2859	16
2944	6
2572	121
2940	132
2939	78
2956	94
2974	42
2995	109
2958	188
2912	282
2980	302
3040	268
3006	220
3031	122
3032	194
3040	86
3056	22
3083	126
3082	200
3103	205
3016	332
3151	338
3126	282
3131	238
3167	185
3151	96
3219	58
3240	69
3243	122
3247	177
3268	146
3292	176
3286	125
3320	122
3263	48
3187	249
3227	281
3278	268
3310	252
3242	321
3196	341
3374	312
3406	318
3424	294
3420	238
3354	176
3319	218
3440	156
3442	70
3443	37
3382	36
3306	46
3295	18
3110	28

## Sheet: SupplementalFigS7
X (pixels)	Y (pixels)
5	21
33	107
93	167
13	223
42	342
218	323
174	171
208	34
130	45
305	94
274	13
298	6
301	189
238	341
262	261
220	169
401	109
430	235
457	317
545	299
574	179
525	131
526	37
624	111
681	187
721	227
730	270
786	209
801	237
773	282
822	137
866	181
873	263
790	342
918	281
948	298
1018	261
942	134
925	77
1061	303
1138	273
1062	214
1034	93
978	33
1082	23
1149	87
1097	123
1086	150
1173	193
1193	118
1202	33
1261	33
1273	54
1285	6
1322	23
1284	119
1244	122
1306	242
1276	178
1217	138
1357	233
1366	166
1348	95
1376	42
1417	90
1433	45
1389	249
1421	222
1306	195
1324	225
1429	306
1388	341
1469	270
1476	313
1533	286
1525	190
1550	130
1578	161
1516	58
1484	25
1416	6
1690	31
1597	54
1573	73
1594	310
1624	287
1637	253
1653	277
1690	243
1648	209
1770	117
1758	285
1701	299
1798	222
1844	195
1933	305
2012	278
2012	246
2054	278
1954	175
1906	117
1854	77
1824	93
1805	13
1829	10
2010	122
1964	74
2025	53
1961	6
2109	14
2078	53
2186	233
2244	235
2188	271
2128	75
2158	59
2210	77
2262	33
2276	155
2209	118
2289	195
2325	306
2408	105
2370	93
2374	69
2413	29
2378	6
2357	7
2386	279
2356	181
2402	138
2345	337
2182	142
2148	134
2434	171
2473	145
2470	203
2510	133
2536	175
2458	23
2477	39
2502	25
2537	9
2569	9
2541	67
2597	73
2564	338
2628	301
2636	339
2685	310
2677	254
2561	235
2760	250
2642	102
2688	110
2680	33
2708	54
2742	53
2762	106
2784	77
2784	134
2778	173
2821	202
2808	259
2856	291
2898	297
2829	137
2802	111
2832	82
2853	115
2876	83
2909	121
2989	115
3000	161
2974	267
3022	341
3126	330
3172	337
3129	259
2988	33
3080	78
3118	73
3129	123
3100	13
3158	19
3129	5
3266	230
3270	72
3293	14
3334	23
3362	36
3327	96
3373	91
3411	20
3437	10
3441	96
3400	138
3378	186
3391	258
3334	339
3399	341
3158	207
1569	3
1061	4
15	156
3	179
2380	159
2347	203
2070	4
3049	94
3010	5

## Sheet: SupplementalFigS8
X (pixels)	Y (pixels)
4	239
112	287
135	343
221	278
266	333
295	259
318	186
312	161
311	102
250	21
110	99
170	128
124	6
374	211
400	166
447	176
159	30
169	15
432	4
520	23
527	138
567	140
426	317
577	276
544	250
646	159
664	121
629	172
613	335
687	315
725	337
811	341
784	265
859	284
827	227
752	203
774	187
743	136
726	109
782	95
760	6
652	15
818	124
903	82
894	182
936	205
906	253
991	26
1055	33
1022	95
993	152
1043	164
1029	211
971	325
1055	310
1124	291
1051	253
1079	246
1106	234
1134	196
1168	215
1197	249
1222	166
1156	135
1125	51
1201	72
1263	57
1268	19
1205	4
1238	4
1435	57
1355	100
1305	120
1304	243
1352	233
1301	341
1344	328
1396	284
1457	301
1435	171
1437	131
1515	141
1602	161
1575	237
1633	244
1650	219
1584	338
1608	311
1537	44
1521	19
1491	28
1477	52
1719	68
1643	96
1588	124
1747	153
1752	232
1735	301
1800	325
1875	209
1896	199
1883	108
1839	48
1935	42
2000	86
2038	101
2034	56
2062	25
2025	4
2063	4
2095	14
2126	38
2191	60
2160	3
2133	162
2091	140
2065	196
1966	245
1949	301
2005	298
2044	324
1864	341
2126	336
2177	271
2198	313
2219	172
2281	161
2304	181
2291	247
2287	326
2371	213
2403	131
2388	77
2460	93
2413	30
2470	27
2506	120
2510	156
2452	192
2555	195
2544	236
2599	190
2523	331
2471	340
2362	344
2670	182
2649	164
2627	142
2676	67
2629	26
2724	41
2763	126
2802	56
2747	239
2598	66
2633	104
2905	115
2957	57
2664	120
2913	338
2866	340
2973	330
2957	274
3010	159
3017	49
3046	125
3034	216
3102	204
3163	255
3154	56
3143	29
3236	87
3315	170
3316	65
3399	98
3420	10
3042	249
3063	280

## Sheet: SupplementalFigS9
X (pixels)	Y (pixels)
24	61
101	48
170	28
155	201
212	183
129	315
36	279
13	321
235	337
300	258
331	260
287	200
353	183
417	219
430	191
425	153
416	37
486	33
510	54
531	94
583	148
564	181
626	289
648	260
695	292
729	258
690	178
729	90
773	166
815	188
880	219
881	245
909	284
1025	251
978	338
876	117
914	60
858	12
797	70
815	37
763	61
754	33
998	20
962	117
1106	190
1127	143
1137	88
1104	51
1083	92
1232	263
1080	330
1106	6
1253	74
1318	7
1338	27
1344	109
1280	191
1308	252
1306	337
1255	335
1388	313
1412	332
1436	291
1486	237
1506	252
1463	129
1483	63
1524	62
1279	267
1541	219
1559	175
1520	166
1541	136
1577	155
1579	243
1502	338
1599	189
1632	189
1657	171
1619	222
1542	64
1542	95
1571	52
1601	94
1611	115
1652	79
1636	23
1574	15
1554	9
1665	25
1708	91
1702	210
1719	240
1687	313
1650	341
1722	299
1750	330
1751	187
1720	159
1653	145
1636	95
1678	135
1702	122
1730	129
1756	134
1758	80
1761	34
1769	55
1831	67
1807	30
1827	11
1863	34
1790	130
1796	188
1780	216
1835	275
1829	244
1832	209
1859	208
1851	178
1860	157
1832	145
1857	126
1860	97
1888	118
1886	45
1885	10
1763	2
1938	59
1934	35
1959	118
1905	210
1828	117
1886	180
1939	181
1959	193
2016	177
1912	253
1956	249
2022	247
2017	290
1980	339
2050	281
2058	323
2089	301
2086	243
2067	233
2069	170
2044	154
2027	12
2016	68
2105	103
2142	212
2116	293
2187	259
2219	258
2194	196
2149	131
2131	107
2077	139
2073	94
2037	101
2176	39
2189	15
2227	45
2260	5
2266	62
2256	132
2204	167
2228	174
2242	257
2207	333
2221	224
2283	222
2270	167
2309	136
2316	96
2340	47
2341	8
2324	180
2312	222
2335	256
2264	334
2373	321
2385	221
2365	175
2363	200
2408	191
2349	128
2413	9
2430	46
2466	73
2502	118
2472	134
2449	165
2570	102
2529	186
2558	213
2496	252
2496	277
2545	285
2623	318
2642	342
2592	240
2631	234
2670	216
2704	181
2731	146
2759	188
2679	111
2679	82
2779	261
2812	295
2792	227
2752	325
2869	96
2968	6
3105	102
3045	113
3037	319
3055	301
3168	311
3163	285
3165	200
3210	166
3214	101
3317	320
3278	343

## Sheet: SupplementalFigS10
X (pixels)	Y (pixels)
75	16
72	87
57	180
141	252
199	226
244	232
339	272
385	225
453	251
446	304
462	340
532	211
517	147
619	30
650	4
763	249
826	282
869	269
869	177
838	162
916	314
1034	341
1019	38
1028	193
1040	177
1083	187
1128	201
1126	227
1182	233
1329	309
1350	274
1376	146
1227	22
1356	78
1419	94
1446	128
1406	10
1443	37
1468	14
1504	55
1479	77
1483	103
1494	200
1469	272
1534	243
1565	341
1581	187
1634	178
1582	120
1544	12
1575	52
1618	68
1607	33
1802	8
1713	163
1649	143
1704	207
1706	295
1738	145
1709	131
1808	134
1833	2
1867	224
1754	228
1796	281
1816	315
1775	242
1929	339
1964	148
1989	128
1974	194
1966	19
2009	12
2042	19
2070	72
2044	261
2116	336
2099	312
2091	272
2192	246
2219	299
2099	180
2137	172
2149	218
2187	157
2216	83
2154	17
2293	70
2270	144
2278	207
2322	243
2335	285
2407	53
2466	64
2426	150
2467	187
2503	209
2540	190
2548	81
2468	8
2603	7
2648	107
2563	311
2696	303
2744	78
2725	3
2882	43
2849	210
2905	267
2941	215
3040	270
3109	238
3072	151
3073	40
3199	153
3172	192
3172	260
3222	242
3301	292
3368	143
3419	156
3415	12
3269	16

## Sheet: SupplementalFigS11
X (pixels)	Y (pixels)
9	9
243	52
247	74
344	24
35	314
58	318
468	266
414	163
527	63
844	151
868	33
861	318
772	341
424	333
981	174
1033	203
1096	208
1129	139
1139	176
1164	22
1134	309
1275	268
1276	216
1310	175
1346	195
1312	115
1376	67
1314	15
1194	6
1436	97
1497	100
1466	54
1442	242
1429	336
1127	342
1511	260
1477	343
1564	272
1607	212
1400	198
1615	21
1745	71
1752	151
1827	130
1764	213
1815	209
1826	327
1910	123
1938	110
1944	6
2022	52
2087	38
2053	293
2224	110
2162	15
2268	4
2347	61
2307	148
2301	219
2305	263
2394	273
2361	341
2531	339
2428	12
2665	12
2666	61
2672	115
2672	197
2617	208
2641	295
2679	337
2799	250
2855	229
2856	282
2925	331
2926	16
3100	60
3123	90
3118	180
3080	207
3037	292
3068	313
3059	341
3216	271
3280	153
3330	156
3327	242
3390	236
3454	246
3461	285
3367	298
3345	338
3382	340
3412	342
3238	9

[truncated: 21 more sheets: SupplementalFigS12, SupplementalFigS13, SupplementalFigS14, SupplementalFigS15, SupplementalFigS16, SupplementalFigS17, SupplementalFigS18, SupplementalFigS19, SupplementalFigS20, SupplementalFigS21, SupplementalFigS22, SupplementalFigS23, SupplementalFigS24, SupplementalFigS25, SupplementalFigS26, SupplementalFigS27, SupplementalFigS28, SupplementalFigS29, SupplementalFigS30, SupplementalFigS31 …]
