# Supplementary material for: Spatial structure arising from neighbour-dependent bias in collective cell movement
Source: PeerJ. 2016 Feb 15;4:e1689. doi: 10.7717/peerj.1689 (PMC4756733; doi:10.7717/peerj.1689)
Supplement: Supplemental Information 2 — Use LF_IBM_2D.m to simulate collective cell movement. [file peerj-04-1689-s004.zip]

Archive with 7 entries (7 files):
- MATLAB_code_IBM/circ_vmrnd.m
- MATLAB_code_IBM/Gillespie.m
- MATLAB_code_IBM/interact_2D.m
- MATLAB_code_IBM/LF_IBM_2D.m
- MATLAB_code_IBM/move_vonMises.m
- MATLAB_code_IBM/pairwise_dist_2D.m
- MATLAB_code_IBM/plot_pair_correlation2D_mp.m
