# Supplementary material for: Spatial structure arising from neighbour-dependent bias in collective cell movement
Source: PeerJ. 2016 Feb 15;4:e1689. doi: 10.7717/peerj.1689 (PMC4756733; doi:10.7717/peerj.1689)
Supplement: Supplemental Information 3 — Use Z2_2D_DE_solver.m to perform numerical integration of rate of change equation for second spatial moment. [file peerj-04-1689-s005.zip]

Archive with 13 entries (13 files):
- MATLAB_code_Spatial_moments/bias_parameters.m
- MATLAB_code_Spatial_moments/bias_term.m
- MATLAB_code_Spatial_moments/gradv_2D.m
- MATLAB_code_Spatial_moments/mu_bias_2D_normal_step.m
- MATLAB_code_Spatial_moments/mu_normalise.m
- MATLAB_code_Spatial_moments/ndep_motility.m
- MATLAB_code_Spatial_moments/power1.m
- MATLAB_code_Spatial_moments/power2.m
- MATLAB_code_Spatial_moments/power3.m
- MATLAB_code_Spatial_moments/w_2D.m
- MATLAB_code_Spatial_moments/Z2_2D_DE_solver.m
- MATLAB_code_Spatial_moments/Z2_ODE_2D.m
- MATLAB_code_Spatial_moments/Z3_move_in.m
