# Supplementary material for: Spatial structure arising from neighbour-dependent bias in collective cell movement
Source: PeerJ. 2016 Feb 15;4:e1689. doi: 10.7717/peerj.1689 (PMC4756733; doi:10.7717/peerj.1689)
Supplement: Supplemental Information 3 — Use Z2_2D_DE_solver.m to perform numerical integration of rate of change equation for second spatial moment. [file peerj-04-1689-s005.zip › MATLAB_code_Spatial_moments/bias_parameters.m]

function [theta0, k] = bias_parameters(b1,b2)
% uses bias vector b=[b1; b2] to calculate mean theta0 and concentration k for von Mises  
% distribution

k=sqrt(b1.^2+b2.^2); % concentration k is magnitude of bias vector b=[b1; b2]

theta0=cart2pol(b1,b2); % mean theta0 is direction of bias vector b=[b1; b2]


end
