# Supplementary material for: Spatial structure arising from neighbour-dependent bias in collective cell movement
Source: PeerJ. 2016 Feb 15;4:e1689. doi: 10.7717/peerj.1689 (PMC4756733; doi:10.7717/peerj.1689)
Supplement: Supplemental Information 3 — Use Z2_2D_DE_solver.m to perform numerical integration of rate of change equation for second spatial moment. [file peerj-04-1689-s005.zip › MATLAB_code_Spatial_moments/bias_term.m]

function [b1,b2] = bias_term(xi1_x, xi1_y, L2, Luy, gradv_xz1, gradv_xz2, gradv_xy1, gradv_xy2, Z3, Z2xy)
% Calculates neighbour-dependent bias term b(xi)=[b1(xi); b2(xi)] (for movement PDF mu) 
% across domain large enough (length Luy=(3L-1)/2) to account for all possible displacements s=xi"+xi and s=xi"-xi.
% s is a (3L-1)/2 x (3L-1)/2 matrix storing displacements (xi"+xi or xi"-xi) from the moving cell at u to the 
% cell it is in a pair with (i.e. at either y (movement into x) or x (movement into y)). 
%  
% INPUTS:  gradv_xz1, gradv_xz2 = (L+1)/2 x (L+1)/2 matrices, d/d(xi'_x)
%                                 (v(xi')) and d/d(xi'_y) (v(xi'))
%          gradv_xy1, gradv_xy2 = (3L-1)/2 x (3L-1)/2 matrices d/d(xi'_x)
%                                 (v(a)) and d/d(xi'_y) (v(s))
%          Z3 = (L+1)/2 x (L+1)/2 x ((3L-1)/2)^2 matrix storing values of
%               third moment Z3(xi'-s). Z3(:,:,i) stores Z3(xi'-s_i) where s_i is the ith
%               element of s(:). (i.e. the matrix a reshaped (columnwise) into a column
%               vector of length ((3L-1)/2)^2).
%          Z2xy = (3L-1)/2 x (3L-1)/2 matrix, Z2(s)
% OUTPUTS: b1= (3L-1)/2 x (3L-1)/2 matrix, b1(s)
%          b2= (3L-1)/2 x (3L-1)/2 matrix, b2(s)

L3D=Luy^2;

gradv_xz1_tmp=repmat(gradv_xz1,[1 1 L3D]); % d/d(xi'_x) (v(xi'))
gradv_xz2_tmp=repmat(gradv_xz2,[1 1 L3D]); % d/d(xi'_y) (v(xi'))
Z2xy_tmp=repmat(reshape(Z2xy(:),[1 1 L3D]),[L2 L2 1]); % Z2(s)

% Integration over all possible interactions xi':
b1=trapz(xi1_x(1,:), trapz(xi1_y(:,1), gradv_xz1_tmp.*Z3./Z2xy_tmp)); 
b2=trapz(xi1_x(1,:), trapz(xi1_y(:,1), gradv_xz2_tmp.*Z3./Z2xy_tmp));

% Add direct effect of individual displaced from u by s:
b1=reshape(b1(:),[Luy Luy]) +  gradv_xy1; % b1(s)
b2=reshape(b2(:),[Luy Luy]) +  gradv_xy2; % b2(s)

end
