# Supplementary material for: Spatial structure arising from neighbour-dependent bias in collective cell movement
Source: PeerJ. 2016 Feb 15;4:e1689. doi: 10.7717/peerj.1689 (PMC4756733; doi:10.7717/peerj.1689)
Supplement: Supplemental Information 3 — Use Z2_2D_DE_solver.m to perform numerical integration of rate of change equation for second spatial moment. [file peerj-04-1689-s005.zip › MATLAB_code_Spatial_moments/gradv_2D.m]

function [gradv1, gradv2] = gradv_2D(xmesh, ymesh, var, beta)
% calculates gradient of interaction kernel v
%  
v=beta.*exp(-(xmesh.^2 + ymesh.^2)./(2*var));

% gradient of weighting kernel v w.r.t. x direction:
gradv1 = v.*(-xmesh./var); 

% gradient of weighting kernel v w.r.t. y direction:
gradv2 = v.*(-ymesh./var);

end
