# Supplementary material for: Spatial structure arising from neighbour-dependent bias in collective cell movement
Source: PeerJ. 2016 Feb 15;4:e1689. doi: 10.7717/peerj.1689 (PMC4756733; doi:10.7717/peerj.1689)
Supplement: Supplemental Information 3 — Use Z2_2D_DE_solver.m to perform numerical integration of rate of change equation for second spatial moment. [file peerj-04-1689-s005.zip › MATLAB_code_Spatial_moments/mu_bias_2D_normal_step.m]

function [mu] = mu_bias_2D_normal_step(xi2_x, xi2_y, L, theta0, kappa, lambda, N)
% mu: probability density function for direction and distance of movement

xi2max=xi2_x(1,(L+1)/2); % discretised displacement domain xi"
f=exp(-((sqrt(xi2_x.^2 + xi2_y.^2)-(1/lambda)).^2)./(2*(1/(4*lambda))^2)); % normal distribution for step length, with non-zero mean
f=((xi2_x.^2 + xi2_y.^2)<=xi2max^2).*f; % circular truncation such that f(xi")=0 for |xi"|>xi"_max
f_temp=repmat(f,[1 1 L^2]); % reshape step length PDF f (normal distribution for step length) for faster integration

xi2_angle=repmat(cart2pol(xi2_x, xi2_y),[1 1 L^2]); % angle corresponding to direction of xi"
mu1 = f_temp.*(exp(kappa.*cos(xi2_angle - theta0)))./besseli(0,kappa); % movement PDF, mu = f(r)*g(theta)

mu = mu1./N; % perform numerical normalisation

end
