# Supplementary material for: Spatial structure arising from neighbour-dependent bias in collective cell movement
Source: PeerJ. 2016 Feb 15;4:e1689. doi: 10.7717/peerj.1689 (PMC4756733; doi:10.7717/peerj.1689)
Supplement: Supplemental Information 3 — Use Z2_2D_DE_solver.m to perform numerical integration of rate of change equation for second spatial moment. [file peerj-04-1689-s005.zip › MATLAB_code_Spatial_moments/mu_normalise.m]

function [N] = mu_normalise(L2,Luy,lambda,xi2_x,xi2_y,kappa,theta0)
% Finds normalisation constants N (for each vector b=[b1; b2]) for 
% numerical integration of mu.

L3D=Luy^2; % number of vectors b
xi2max=xi2_x(1,L2);
f=exp(-((sqrt(xi2_x.^2 + xi2_y.^2)-(1/lambda)).^2)./(2*(1/(4*lambda))^2)); % normal distribution with non-zero mean
f=((xi2_x.^2 + xi2_y.^2)<=xi2max^2).*f; % circular truncation such that f(xi")=0 for |xi"|>xi"_max
f_temp=repmat(f,[1 1 L3D]); % reshape step length PDF f (normal distribution) for faster integration

xi_angle_temp=repmat(cart2pol(xi2_x, xi2_y),[1 1 L3D]); % reshape arg(xi") for faster integration
kappa_temp=repmat(reshape(kappa(:),[1 1 L3D]),[L2 L2 1]); % reshape k for faster integration
theta0_temp=repmat(reshape(theta0(:),[1 1 L3D]),[L2 L2 1]); % reshape theta0 for faster integration

mu=f_temp.*exp(kappa_temp.*cos(xi_angle_temp-theta0_temp))./besseli(0,kappa_temp); % movement pdf's mu for each possible b

N=trapz(xi2_x(1,:),trapz(xi2_y(:,1),mu)); % each element of N is the numerical integration of mu for a fixed vector b2

N=reshape(N(:),[Luy Luy]); % Luy x Luy matrix storing N values for corresponding fixed b2 vectors

end
