# Supplementary material for: Spatial structure arising from neighbour-dependent bias in collective cell movement
Source: PeerJ. 2016 Feb 15;4:e1689. doi: 10.7717/peerj.1689 (PMC4756733; doi:10.7717/peerj.1689)
Supplement: Supplemental Information 3 — Use Z2_2D_DE_solver.m to perform numerical integration of rate of change equation for second spatial moment. [file peerj-04-1689-s005.zip › MATLAB_code_Spatial_moments/ndep_motility.m]

function [M2_ndep] = ndep_motility(xi1_x, xi1_y, L2, Luy, w_xz, w_xy, Z3, Z2xy)

% Calculates neighbour-dependent motility term (for movement rate M2(u,y) and M2(u,x)) 
% across domain large enough (length Luy=(3L-1)/2) to account for all possible displacements s=xi"+xi and s=xi"-xi.
% s is a (3L-1)/2 x (3L-1)/2 matrix storing displacements (xi"+xi or xi"-xi) from the moving cell at u to the 
% cell it is in a pair with (i.e. at either y (movement into x) or x (movement into y)). 

% INPUTS:  w_xz = (L+1)/2 x (L+1)/2 matrix, w(xi')
%          w_xy = (3L-1)/2 x (3L-1)/2 matrix, w(s)
%          Z3 = (L+1)/2 x (L+1)/2 x ((3L-1)/2)^2 matrix storing values of
%               third moment Z3(xi'-s). Z3(:,:,i) stores Z3(xi'-s_i) where s_i is the ith
%               element of s(:). (i.e. the matrix s reshaped (columnwise) into a column
%               vector of length ((3L-1)/2)^2).
%          Z2xy = (3L-1)/2 x (3L-1)/2 matrix, Z2(s)
% OUTPUTS: M2_ndep = (3L-1)/2 x (3L-1)/2 matrix, neighbour-dependent component of M2(s)
%  

L3D=Luy^2;

w_xz_tmp=repmat(w_xz,[1 1 L3D]); % (w(xi'))
Z2xy_tmp=repmat(reshape(Z2xy(:),[1 1 L3D]),[L2 L2 1]); % Z2(s)

% Integration over all possible interactions xi':
M2_ndep=trapz(xi1_x(1,:), trapz(xi1_y(:,1), w_xz_tmp.*Z3./Z2xy_tmp));

% Add direct effect of individual displaced from u by s:
M2_ndep=reshape(M2_ndep(:),[Luy Luy]) +  w_xy; % n.dep component of M2(s)

   
end
