# Supplementary material for: Spatial structure arising from neighbour-dependent bias in collective cell movement
Source: PeerJ. 2016 Feb 15;4:e1689. doi: 10.7717/peerj.1689 (PMC4756733; doi:10.7717/peerj.1689)
Supplement: Supplemental Information 3 — Use Z2_2D_DE_solver.m to perform numerical integration of rate of change equation for second spatial moment. [file peerj-04-1689-s005.zip › MATLAB_code_Spatial_moments/power3.m]

function [Z3] = power3(Z2ab,Z2ac,Z2bc,Z1)
% Function that finds power-3 closure for a third moment Z3(a,b,c)
% INPUTS:   Z2ab = Z2(a,b) = Z2(b-a) 
%           Z2ac = Z2(a,c) = Z2(c-a)
%           Z2bc = Z2(b,c) = Z2(c-b)

Z3=Z2ab.*Z2ac.*Z2bc./(Z1^3);

end
