# Supplementary material for: Spatial structure arising from neighbour-dependent bias in collective cell movement
Source: PeerJ. 2016 Feb 15;4:e1689. doi: 10.7717/peerj.1689 (PMC4756733; doi:10.7717/peerj.1689)
Supplement: Supplemental Information 3 — Use Z2_2D_DE_solver.m to perform numerical integration of rate of change equation for second spatial moment. [file peerj-04-1689-s005.zip › MATLAB_code_Spatial_moments/w_2D.m]

function [w] = w_2D(xmesh, ymesh, var, a)
% Calculates interaction kernel w(s) (with interaction strength a and variance var) for displacements s. s domain is large
% enough to account for all possible displacements s=xi"+xi and s=xi"-xi. s is a (3L-1)/2 x (3L-1)/2 matrix storing 
% displacements (xi"+xi or xi"-xi) from the moving cell at u to the cell it is in a pair with (i.e. at either 
% y (movement into x) or x (movement into y)). 
%  
w=a.*exp(-(xmesh.^2 + ymesh.^2)./(2*var));

end
