# Supplementary material for: Spatial structure arising from neighbour-dependent bias in collective cell movement
Source: PeerJ. 2016 Feb 15;4:e1689. doi: 10.7717/peerj.1689 (PMC4756733; doi:10.7717/peerj.1689)
Supplement: Supplemental Information 3 — Use Z2_2D_DE_solver.m to perform numerical integration of rate of change equation for second spatial moment. [file peerj-04-1689-s005.zip › MATLAB_code_Spatial_moments/Z2_2D_DE_solver.m]

function [T,Z2,Z1,var,lambda,m,a,beta,xi2max,h,tmax] = Z2_2D_DE_solver(Z1,var,lambda,m,a,beta,xi2max,h,tmax)
 
% Z2_2D_DEsolver.m
%
% Performs numerical integration (using MATLAB's in-built ode23 solver) of 
% the rate of change equation for the dynamics of the second spatial moment.
% Calls the function Z2_ODE_2D.m to evaluate dZ2(xi)/dt at each value of 
% disretised displacement xi as time increases.
%
% INPUT:     Z1 = first spatial moment (constant for the spatially homogeneous case)
%           var = variance of interaction kernels w(xi) and v(xi)
%        lambda = rate parameter for normally distributed step length (mean
%                 step length, rmu = 1/lambda) in movement PDF mu
%             m = intrinsic motility rate 
%             a = interaction strength for movement rate, alpha
%          beta = interaction strength for directional bias
%        xi2max = absolute max of xi"_x and xi"_y, for discretised domain of
%                 displacements xi" 
%             h = grid spacing for discretised spatial domain
%          tmax = final time
% OUTPUT:     T = time points
%            Z2 = (length(T) x L^2) array storing the second spatial moment Z2(xi,t) 
%                 for each value of discretised displacement xi at each time point.
%                 Each row in Z2 stores the values of an LxL array (reorganised column-wise to give length L^2)
%                 Z2(xi,t*) for a particular time point t*. 
%                 See comments below for examples of how to plot/extract required values from Z2.
% USAGE: e.g. [T,Z2,Z1,var,lambda,m,a,beta,xi2max,h,tmax] = Z2_2D_DE_solver(0.5,0.25,5,5,-0.1,0.5,2,0.1,1);

ximax=2*xi2max; % absolute max. of xi_x and xi_y 
% N.B. (L+1)/2 must be odd

% Define domains:
[xi_x,xi_y]=meshgrid(-ximax:h:ximax,-ximax:h:ximax); % discretised domain (length L) of displacements between pairs, xi
[xi1_x,xi1_y]=meshgrid(-xi2max:h:xi2max,-xi2max:h:xi2max); % xi' domain (half size of xi domain: (L+1)/2)
[xi2_x,xi2_y]=meshgrid(-xi2max:h:xi2max,-xi2max:h:xi2max); % xi" domain (half size of xi domain: (L+1)/2)
L=length(xi_x(1,:)); % number of discretised grid points in xi_x domain
L1=(L-1)/4; % assign variable to repeated index
L2=(L+1)/2; % number of discretised grid points in Z2(xi') domain 
L3=2*L1; % assign variable to repeated index
L4=(3*L+1)/2; % assign variable to repeated index
Luy=(3*L-1)/2; % number of discretised grid points in Z2(s) domain 

% Initial conditions:
Z20=Z1^2*ones(L); % constant initial condition for the second spatial moment, Z2(xi,0)=Z1^2 
Z20=Z20(:); % reshape (column-wise) to column vector for input into ode23 

% Time domain:
tspan = [0 tmax]; % time domain for numerical integration

% Interaction kernel w(s), evaluated across a domain large enough for all possible values
% s=xi"+xi and s=xi"-xi (i.e. a square discretised grid of length (3L-1)/2). 
% w(s) is truncated such that w(s)=0 for |s|>xi'_max:
w = w_2D(xi1_x, xi1_y, var, a);
w = ((xi1_x.^2 + xi1_y.^2)<=xi2max^2).*w;
w = padarray(w,[L3 L3]); % w(s)
% Indexing for motility terms:
% w(xi)=w((L-1)/4+1:end-(L-1)/4,(L-1)/4+1:end-(L-1)/4)
% w(xi')=w(L3+1:end-L3,L3+1:end-L3)
% w(s) = w

% grad(v(s)) evaluated across a domain large enough for all possible values
% s=xi"+xi and s=xi"-xi (i.e. a square discretised grid of length (3L-1)/2). 
% grad(v(s)) is truncated such that grad(v(s))=0 for |s|>xi'_max:
[gradv1, gradv2] = gradv_2D(xi1_x, xi1_y, var, beta);
gradv1=((xi1_x.^2 + xi1_y.^2)<=xi2max^2).*gradv1;
gradv2=((xi1_x.^2 + xi1_y.^2)<=xi2max^2).*gradv2;
gradv1 = padarray(gradv1,[L3 L3]); 
gradv2 = padarray(gradv2,[L3 L3]); % grad(v(s))
% Indexing for bias terms:
% grad(v(xi))=[gradv1((L-1)/4+1:end-(L-1)/4,(L-1)/4+1:end-(L-1)/4), gradv2((L-1)/4+1:end-(L-1)/4,(L-1)/4+1:end-(L-1)/4)] 
% grad(v(xi'))=[gradv1(L3+1:end-L3,L3+1:end-L3), gradv2(L3+1:end-L3,L3+1:end-L3)] 
% grad(v(s)) = [gradv1, gradv2]

% Perform numerical integration:
[T,Z2] = ode23(@(t,Z2) Z2_ODE_2D(t,Z2,Z1,xi1_x,xi1_y,xi2_x,xi2_y,L,L1,L2,L3,L4,Luy,lambda,m,w,gradv1,gradv2), tspan, Z20);

%% Plots:
%
% Plot transect of second spatial moment at t=0, t=tmax/2 and t=tmax:
% T_half=(length(T)+1)/2;
% Z2_1=reshape(Z20,[L L]); % Z2(xi) at t=0 (L x L array)
% Z2_2=reshape(Z2(T_half,:),[L L]); % Z2(xi) at t=tmax/2 (L x L array)
% Z2_3=reshape(Z2(end,:),[L L]); % Z2(xi) at t=tmax (L x L array)
% figure; plot(xi_x(1,:),Z2_1((L+1)/2,:),xi_x(1,:),Z2_2((L+1)/2,:),xi_x(1,:),Z2_3((L+1)/2,:));
% xlabel('\xi'); ylabel('Z_2(\xi)');
% legend('Z_2(\xi,0)',['Z_2(\xi, ',num2str(T(T_half)),')'],['Z_2(\xi, ',num2str(T(end)),')'],'location','SouthEastOutside');
% title('Second spatial moment (radial transect)');
%
% Plot second moment at t=tmax:
% figure; mesh(xi_x,xi_y,Z2_3); xlabel('\xi_x'); ylabel('\xi_y');
% title(['Second spatial moment at t=',num2str(tmax),'']);
% 
% Plot pair-correlation function (normalisation by Z1^2) at t=0, t=tmax/2 and t=tmax:
% Z2_norm=Z2./(Z1^2);
% T_half=(length(T)+1)/2;
% Z2_1=reshape(Z20./(Z1^2),[L L]);
% Z2_2=reshape(Z2_norm(T_half,:),[L L]);
% Z2_3=reshape(Z2_norm(end,:),[L L]);
% figure; plot(xi_x(1,:),Z2_1((L+1)/2,:),xi_x(1,:),Z2_2((L+1)/2,:),xi_x(1,:),Z2_3((L+1)/2,:));
% xlabel('\xi'); ylabel('Z_2(\xi)');
% legend('Z_2(\xi,0)',['Z_2(\xi, ',num2str(T(T_half)),')'],['Z_2(\xi, ',num2str(T(end)),')'],'location','SouthEastOutside');
% title('Pair-correlation function (radial transect)');
%
% Plot pair-correlation function (normalisation by Z1^2) at particular times:
% T1=find(T>=5,1);
% T2=find(T>=10,1);
% T3=find(T>=20,1);
% T4=find(T>=25,1);
% Z2_1=reshape(Z2(T1,:),[L L]);
% Z2_2=reshape(Z2(T2,:),[L L]);
% Z2_3=reshape(Z2(T3,:),[L L]);
% Z2_4=reshape(Z2(T4,:),[L L]);
% Z2_0=reshape(Z20,[L L]);
% figure; plot(xi_x(1,:),Z2_0((L+1)/2,:)./(Z1^2),xi_x(1,:),Z2_1((L+1)/2,:)./(Z1^2),xi_x(1,:),Z2_2((L+1)/2,:)./(Z1^2),xi_x(1,:),Z2_3((L+1)/2,:)./(Z1^2),xi_x(1,:),Z2_4((L+1)/2,:)./(Z1^2));...
% xlabel('\xi'); ylabel('Z_2(\xi)');
% legend('Z_2(\xi,0)',['Z_2(\xi, ',num2str(T(T1)),')'],['Z_2(\xi, ',num2str(T(T2)),')'],['Z_2(\xi, ',num2str(T(T3)),')'],['Z_2(\xi, ',num2str(T(T4)),')'],'location','SouthEastOutside');
% title('Pair-correlation function (radial transect)');
% 


end
