# Supplementary material for: Spatial structure arising from neighbour-dependent bias in collective cell movement
Source: PeerJ. 2016 Feb 15;4:e1689. doi: 10.7717/peerj.1689 (PMC4756733; doi:10.7717/peerj.1689)
Supplement: Supplemental Information 3 — Use Z2_2D_DE_solver.m to perform numerical integration of rate of change equation for second spatial moment. [file peerj-04-1689-s005.zip › MATLAB_code_Spatial_moments/Z2_ODE_2D.m]

function [dZ2dt] = Z2_ODE_2D(t,Z2,Z1,xi1_x,xi1_y,xi2_x,xi2_y,L,L1,L2,L3,L4,Luy,lambda,m,w,gradv1,gradv2)
% Z2_ODE_2D.m returns the second spatial moment rate of change (dZ2/dt) for each
% value of discretised displacement xi.

% INPUT:       Z2 = Z2(xi,t_i), array storing the second spatial moment for 
%                   the current time step t_i for each value of discretised
%                   displacement
%              Z1 = first spatial moment (constant for the spatially homogeneous case)
% xi1_x,xi1_y,xi2_x,xi2_y = discretised domains of displacements between
%                           cells (for xi' and xi")
%               L = total number of discretised grid points in xi spatial domain
% L1,L2,L3,L4,Luy = various array lengths used for indexing
%          lambda = rate parameter for normally distributed step length
%               m = intrinsic motility rate 
%               w = interaction kernel w, (3L-1)/2 x (3L-1)/2 array
%  gradv1, gradv2 = grad(v(s)) in x and y direction
%
% OUTPUT: dZ2dt = array storing the rate of change of Z2 for each value of discretised
%                 displacement

Z2=reshape(Z2, [L L]); % reshape into L x L matrix (column-wise)
Z2_xi1=Z2(L1+1:end-L1,L1+1:end-L1); % Z2(xi'), (L+1)/2 x (L+1)/2 matrix

% BOUNDARY CONDITIONS: 
% 1) boundaries fixed at Z1^2
% Z2_bc1 = padarray(Z2,[L1 L1],Z1^2); % Z2(xi) for domain of length (3L-1)/2, e.g. Z2(xi"+xi)
% Z2_bc2 = padarray(Z2,[L3 L3],Z1^2); % Z2(xi) for domain of length 2L-1 , e.g. Z2(xi'-(xi"+xi))
% 2) boundaries set to value of Z2 at boundary (corner)
Z2_bc1 = padarray(Z2,[L1 L1],Z2(end,end)); % Z2(xi) for domain of length (3L-1)/2, e.g. Z2(xi"+xi)
Z2_bc2 = padarray(Z2,[L3 L3],Z2(end,end)); % Z2(xi) for domain of length 2L-1 , e.g. Z2(xi'-(xi"+xi))
% 3) boundaries set to value of Z2 at boundary (middle)
% Z2_bc1 = padarray(Z2,[L1 L1],Z2(1,L1)); % Z2(xi) for domain of length (3L-1)/2, e.g. Z2(xi"+xi)
% Z2_bc2 = padarray(Z2,[L3 L3],Z2(1,L1)); % Z2(xi) for domain of length 2L-1 , e.g. Z2(xi'-(xi"+xi))

% THIRD SPATIAL MOMENT:
% Calculate third moment, Z3 for movement into x or y (i.e. Z3(u,y,z) or Z3(u,x,z))
[Z3] = Z3_move_in(L, L2, L4, Luy, Z1, Z2_bc1, Z2_xi1, Z2_bc2);

% NEIGHBOUR-DEPENDENT MOVEMENT RATE TERM:
% Calculate neighbour-dependent motility rate term across a domain large enough to account for all
% possible displacements s=xi"+xi and s=xi"-xi:
[M2_ndep] = ndep_motility(xi1_x, xi1_y, L2, Luy, w(L3+1:end-L3,L3+1:end-L3), w, Z3, Z2_bc1); % n.dep component of M2(u,y) and M2(u,x)

% NEIGHBOUR-DEPENDENT DIRECTIONAL BIAS:
% Calculate bias term b2(x)=[b2_1(x); b2_2(x)] across a domain large enough to account for all
% possible displacements s=xi"+xi and s=xi"-xi:
[b1,b2] = bias_term(xi1_x, xi1_y, L2, Luy, ...
    gradv1(L3+1:end-L3,L3+1:end-L3), gradv2(L3+1:end-L3,L3+1:end-L3), gradv1, gradv2, ...
       Z3, Z2_bc1); % bias term b2(u,y)=b(xi"+xi) and b2(u,x)=b(xi"-xi)

% Calculate angle arg(b) and magnitude |b| for each vector [b1;b2]:
[theta0, kappa] = bias_parameters(b1,b2); % calculate von Mises mean and concentration for mu

% Find normalisation constants for numerical integration of mu
N = mu_normalise(L2,Luy,lambda,xi2_x,xi2_y,kappa,theta0);

% INTEGRATION OVER U TERMS:
% Calculate integration terms (integration over u) for movement into x and y:

% pre-allocate (L+1)/2 x (L+1)/2 x L^2 matrices storing results from integral terms for each fixed displacement xi
tmp=0;
theta0_uy=zeros(L2,L2,L^2);
kappa_uy=zeros(L2,L2,L^2);
M2_ndep_uy=zeros(L2,L2,L^2);
N_uy=zeros(L2,L2,L^2);
Z2_uy=zeros(L2,L2,L^2);

for k=1:L    % for each fixed displacement xi_x (columns)
    for j=1:L  % for each fixed displacement xi_y (rows)
        
    % variables required for indexing Z2_bc1 matrix to find appropriate 
    % Z2(xi"+xi) or Z2(xi"-xi) for a fixed xi:
    jj=j+L3;

    kk=k+L3;
    
    tmp=tmp+1;
    
    theta0_uy(:,:,tmp)=theta0(j:jj,k:kk); % theta0(xi"+xi)
    kappa_uy(:,:,tmp)=kappa(j:jj,k:kk); % kappa(xi"+xi)
    M2_ndep_uy(:,:,tmp)=M2_ndep(j:jj,k:kk); % n.dep component of M2(xi"+xi)
    N_uy(:,:,tmp)=N(j:jj,k:kk);
    Z2_uy(:,:,tmp)=Z2_bc1(j:jj,k:kk); % Z2(xi"+xi)
    
    end
end

    % MOVEMENT RATES:
    M2_xy = m + M2_ndep((L-1)/4+1:end-(L-1)/4,(L-1)/4+1:end-(L-1)/4); % M2(x,y)
    M2_yx = flip(flip(M2_xy,2)); % M2(y,x)
    M2_uy = m + M2_ndep_uy; % M2(u,y)
    M2_ux = m + flip(M2_ndep_uy,3); % M2(u,x)
    
    % negative motility rates?:
    if any(M2_xy(:)<0)
        display('Warning: negative motility rate M_2(\xi)');
    end
    if any(M2_yx(:)<0)
         display('Warning: negative motility rate M_2(-\xi)');
    end
    if any(M2_uy(:)<0)
        display('Warning: negative motility rate M_2(\xi''''+\xi)');
    end
    if any(M2_ux(:)<0)
        display('Warning: negative motility rate M_2(\xi''''-\xi)');
    end
    
    % MOVEMENT KERNELS:
    mu_x = mu_bias_2D_normal_step(xi2_x, xi2_y, L, theta0_uy, kappa_uy, lambda, N_uy); % mu(u,x,y), PDF for (biased) movement
    mu_y = mu_bias_2D_normal_step(xi2_x, xi2_y, L, flip(theta0_uy,3), flip(kappa_uy,3), lambda, flip(N_uy,3)); % mu(u,y,x), PDF for (biased) movement     
    
    % RATE OF CHANGE OF SECOND MOMENT:
    % movement into x:
    I2 = trapz(xi2_x(1,:), trapz(xi2_y(:,1), mu_x.*Z2_uy.*M2_uy)); % intrinsic  

    % movement into y:
    I6 = trapz(xi2_x(1,:), trapz(xi2_y(:,1), mu_y.*flip(Z2_uy,3).*M2_ux)); % intrinsic   
    

xout = -M2_xy.*Z2;
yout = -M2_yx.*flip(flip(Z2,2));
xin = reshape(I2,[L L]);
yin = reshape(I6,[L L]);

% Rate of change of second moment:
dZ2dt = xout + yout  + xin + yin;
dZ2dt = dZ2dt(:); % reshape into column for output
display(t)

end
