# Supplementary material for: Spatial structure arising from neighbour-dependent bias in collective cell movement
Source: PeerJ. 2016 Feb 15;4:e1689. doi: 10.7717/peerj.1689 (PMC4756733; doi:10.7717/peerj.1689)
Supplement: Supplemental Information 3 — Use Z2_2D_DE_solver.m to perform numerical integration of rate of change equation for second spatial moment. [file peerj-04-1689-s005.zip › MATLAB_code_Spatial_moments/Z3_move_in.m]

function [Z3] = Z3_move_in(L, L2, L4, Luy, Z1, Z2xy, Z2xz, Z2yz)
% Calculates third spatial moment terms for movement into x and y (for movement PDF mu(u,x,y), mu(u,y,x) 
% and n.dep motility M2(u,y) and M2(u,x)) across domain large enough (length Luy=(3L-1)/2) 
% to account for all possible displacements s=xi"+xi and s=xi"-xi. s is a (3L-1)/2 x (3L-1)/2 matrix storing 
% displacements (xi"+xi or xi"-xi) from the moving cell at u to the cell it is in a pair with (i.e. at either 
% y (movement into x) or x (movement into y)). 
%
% Note: Different choices of closure are possible. E.g. a power-1,
% power-2 or power-3 closure can be used by calling (see below) functions power1.m,
% power2.m or power3.m, respectively.
%  
% INPUT:  Z2xy = (3L-1)/2 x (3L-1)/2 matrix, Z2(s)
%         Z2xz = (L+1)/2 x (L+1)/2 matrix, Z2(xi')
%         Z2yz = (2L-1) x (2L-1) matrix, Z2(xi'-s)
% OUTPUT: Z3 = (L+1)/2 x (L+1)/2 x ((3L-1)/2)^2 matrix storing values of
% third moment Z3(s,xi'). Z3(:,:,i) stores Z3(s_i,xi') where s_i is the ith
% element of s(:). (i.e. the matrix s reshaped (columnwise) into a column
% vector of length ((3L-1)/2)^2).

L3D=Luy^2;
tmp=0;

Z3=zeros(L2,L2,L3D); % preallocate third moment matrix

for uy2=1:Luy % columns, for each fixed s_x (e.g. xi_x+xi_x")
    for uy1=1:Luy % rows, for each fixed s_y (e.g. xi_y+xi_y")
        
        tmp=tmp+1;
        Z3(:,:,tmp)=power3(Z2xy(uy1,uy2),Z2xz,Z2yz((L4-uy1):(2*L-uy1),(L4-uy2):(2*L-uy2)),Z1); % calculate moment closure for third moment
        
    end
end

end
